# Supplementary material for: Callitriche cophocarpa (water starwort) proteome under chromate stress: evidence for induction of a quinone reductase
Source: Environ Sci Pollut Res Int. 2018 Jan 13;25(9):8928–42. doi: 10.1007/s11356-017-1067-y (PMC5854755; doi:10.1007/s11356-017-1067-y)
Supplement: Supplementary file 2 — MS/MS identification data for differentially abundant proteins of Callitriche cophocarpa treated with 1-mM chromate. (XLSX 41 kb) [file 11356_2017_1067_MOESM2_ESM.xlsx]

## Sheet: spot 1
Supplementary Table 1. MS/MS identification data for differentially abundant proteins of Callitriche cophocarpa treated with 1 mM chromate
Data for spot no. 1. Protein identfications were validated with at least two peptides matched.
NCBI ID	Protein identity	Organism		Protein mass	Protein score	Number of peptides matched	Sequence coverage
	Peptide sequence	Peptide mass	Theoretical m/z	Experimental m/z	Charge	Score
gi|225461209	PREDICTED: NAD(P)H dehydrogenase (quinone) FQR1	Vitis vinifera		21725.97	358.0	8	21.18
	GGSPYGAGTFAGDGSR	1455.63789	728.82622	728.82802	+2	114.37
	FGMMAAQFK	1029.47759	515.74607	515.74603	+2	79.83
	FGMMAAQFK + Oxidation (M)	1045.4725	523.74353	523.74293	+2	79.58
	FGMMAAQFK + Oxidation (M)	1045.4725	523.74353	523.74227	+2	72.08
	FGMMAAQFK + 2 Oxidation (M)	1061.46742	531.74099	531.74008	+2	65.27
	LAEEIK	701.39592	702.4032	702.40066	+1	57.85
	LAEEIK	701.39592	351.70524	351.70397	+2	57.85
	LAEEIKK	829.49088	415.75271	415.75299	+2	56.08
	AFLDATGGLWR	1205.61931	603.81693	603.81671	+2	50.2
gi|657374059	quinone oxidoreductase	Medicago truncatula		21927.06	346.0	8	13.3
	GAESVEGVEAK	1074.5193	538.26693	538.26468	+2	89.31
	FGMMAAQFK	1029.47759	515.74607	515.74603	+2	79.83
	FGMMAAQFK + Oxidation (M)	1045.4725	523.74353	523.74293	+2	79.58
	FGMMAAQFK + Oxidation (M)	1045.4725	523.74353	523.74227	+2	72.08
	FGMMAAQFK + 2 Oxidation (M)	1061.46742	531.74099	531.74008	+2	65.27
	KGAESVEGVEAK	1202.61426	401.8787	401.87995	+3	63.31
	LAEEIK	701.39592	702.4032	702.40066	+1	57.85
	LAEEIK	701.39592	351.70524	351.70397	+2	57.85
	LAEEIKK	829.49088	415.75271	415.75299	+2	56.08
gi|3269288	putative protein	Arabidopsis thaliana		22355.41	330.0	7	24.17
	GGSPYGAGTFAGDGSR	1455.63789	728.82622	728.82802	+2	114.37
	QPTELELGQAFHQGK	1681.84238	841.92846	841.925	+2	86.05
	QPTELELGQAFHQGK	1681.84238	561.6214	561.61909	+3	86.05
	FGMMAAQFK	1029.47759	515.74607	515.74603	+2	79.83
	FGMMAAQFK + Oxidation (M)	1045.4725	523.74353	523.74293	+2	79.58
	FGMMAAQFK + Oxidation (M)	1045.4725	523.74353	523.74227	+2	72.08
	FGMMAAQFK + 2 Oxidation (M)	1061.46742	531.74099	531.74008	+2	65.27
	AFLDATGGLWR	1205.61931	603.81693	603.81671	+2	50.2
gi|502077532	PREDICTED: minor allergen Alt a 7-like isoform X1	Cicer arietinum		21637.92	320.0	7	19.7
	SDVPIITPNELTEADGLLFGFPTR	2601.33264	1301.6736	1301.6727	+2	126.63
	SDVPIITPNELTEADGLLFGFPTR	2601.33264	868.11816	868.11756	+3	126.63
	FGMMAAQFK	1029.47759	515.74607	515.74603	+2	79.83
	FGMMAAQFK + Oxidation (M)	1045.4725	523.74353	523.74293	+2	79.58
	FGMMAAQFK + Oxidation (M)	1045.4725	523.74353	523.74227	+2	72.08
	FGMMAAQFK + 2 Oxidation (M)	1061.46742	531.74099	531.74008	+2	65.27
	LAEEIK	701.39592	702.4032	702.40066	+1	57.85
	LAEEIK	701.39592	351.70524	351.70397	+2	57.85
	LAEEIKK	829.49088	415.75271	415.75299	+2	56.08
gi|460405798	PREDICTED: minor allergen Alt a 7-like	Solanum lycopersicum		21654.9	257.0	4	23.15
	GGSPYGAGTFAGDGSR	1455.63789	728.82622	728.82802	+2	114.37
	IYIVYYSTYGHVEK	1733.86646	867.9405	867.93993	+2	84.52
	IYIVYYSTYGHVEK	1733.86646	578.96276	578.96238	+3	84.52
	LAEEIK	701.39592	702.4032	702.40066	+1	57.85
	LAEEIK	701.39592	351.70524	351.70397	+2	57.85
	AFLDATGGLWR	1205.61931	603.81693	603.81671	+2	50.2
gi|590710787	Photosystem II subunit P-1	Theobroma cacao		28666.44	202.0	2	6.72
	TADGDEGGKHQLISATVK	1825.91701	913.96578	913.96825	+2	140.08
	TADGDEGGKHQLISATVK	1825.91701	609.64628	609.64793	+3	140.08
	TADGDEGGKHQLISATVK	1825.91701	457.48653	457.48776	+4	140.08
	HQLISATVK	995.57637	498.79546	498.79603	+2	62.26
gi|226532822	ribulose-phosphate 3-epimerase	Zea mays		29234.38	188.0	2	11.31
	SDIIVSPSILSANFAK	1660.90356	831.45906	831.46157	+2	95.09
	GVNPWIEVDGGVGPK	1522.77802	762.39628	762.3999	+2	92.88
gi|388492454	unknown	Lotus japonicus		21864.05	159.0	5	9.85
	FGMMAAQFK	1029.47759	515.74607	515.74603	+2	79.83
	FGMMAAQFK + Oxidation (M)	1045.4725	523.74353	523.74293	+2	79.58
	AFLDSTGGLWK	1193.60808	597.81132	597.80905	+2	76.39
	FGMMAAQFK + Oxidation (M)	1045.4725	523.74353	523.74227	+2	72.08
	FGMMAAQFK + 2 Oxidation (M)	1061.46742	531.74099	531.74008	+2	65.27
gi|514766061	PREDICTED: chlorophyll a/b binding protein 8, chloroplastic-like	Setaria italica		28816.89	140.0	2	9.02
	FAMLGAAGAIAPEVFGK + Oxidation (M)	1664.8596	833.43708	833.43916	+2	138.14
	QLWFASK	878.46503	440.23979	440.23967	+2	47.35
gi|702245890	PREDICTED: oxygen-evolving enhancer protein 2, chloroplastic	Eucalyptus grandis		28188.14	121.0	2	3.82
	YYFVSVLTR	1146.60735	574.31095	574.31148	+2	62.48
	KYYFVSVLTR	1274.7023	638.35843	638.36068	+2	58.29

## Sheet: spot 2
Supplementary Table 1. MS/MS identification data for differentially abundant proteins of Callitriche cophocarpa treated with 1 mM chromate
Data for spot no. 2. Protein identfications were validated with at least two peptides matched.
NCBI ID	Protein identity	Organism		Protein mass	Protein score	Number of peptides matched	Sequence coverage
	Peptide sequence	Peptide mass	Theoretical m/z	Experimental m/z	Charge	Score
gi|12582	light harvesting chlorophyll a/bbinding protein	Hedera helix		20758.51	219.0	3	9.33
	ELEVIHSR	981.52432	491.76944	491.76991	+2	82.56
	ELEVIHSR	981.52432	328.18205	328.18237	+3	82.56
	FGEAVWFK	982.49126	492.2529	492.25298	+2	77.89
	NRELEVIHSR	1251.66835	626.84145	626.84009	+2	58.31
	NRELEVIHSR	1251.66835	418.23006	418.22915	+3	58.31
gi|604343120	hypothetical protein MIMGU_mgv1a011714mg	Erythranthe guttata		29578.67	136.0	2	7.69
	ASMGGYISSQSVK + Oxidation (M)	1329.62346	665.81901	665.82036	+2	80.6
	ISIAGASK	745.43338	373.72397	373.72318	+2	55.45
gi|449472010	PREDICTED: glutamate/aspartate periplasmic-binding protein-like	Cucumis sativus		34818.01	134.0	2	8.54
	AVAFMMDDALLAGER + 2 Oxidation (M)	1640.75382	821.38418	821.38633	+2	69.55
	IISAKDHGDSFR	1344.6786	449.23348	449.2342	+3	64.43
gi|255568942	short-chain type dehydrogenase, putative	Ricinus communis		28258.38	125.0	2	5.97
	VAIVTGASR	872.50797	437.26126	437.25954	+2	81.8
	GAFLCCR	882.38403	442.19929	442.19939	+2	43.47

## Sheet: spot 3
Supplementary Table 1. MS/MS identification data for differentially abundant proteins of Callitriche cophocarpa treated with 1 mM chromate
Data for spot no. 3. Protein identfications were validated with at least two peptides matched. Important note: for the sake of clarity of the data, due to the massive same-set identifications of RuBisCO and RuBisCO large subunit identifiers from various plant species, only a single identifier for each same-set cluster has been provided for spot 3.
NCBI ID	Protein identity	Organism		Protein mass	Protein score	Number of peptides matched	Sequence coverage
	Peptide sequence	Peptide mass	Theoretical m/z	Experimental m/z	Charge	Score
gi|7407813	ribulose 1,5-bisphosphate carboxylase	Callitriche hamulata		50147.12	1951.0	25	46.1
	VTPQPGVPPEEAGAAVAAESSTGTWTTVWTDGLTSLDR	3853.86469	1285.62884	1285.6274	+3	124.77
	DITLGFVDLLRDDYIEK	2024.04662	1013.03058	1013.0276	+2	114.61
	NEGRDLAAEGNTIIR	1627.82776	814.92116	814.91855	+2	114.43
	NEGRDLAAEGNTIIR	1627.82776	543.61653	543.61479	+3	114.43
	GGLDFTKDDENVNSQPFMR + Oxidation (M)	2184.97461	1093.49458	1093.4918	+2	114.36
	GGLDFTKDDENVNSQPFMR + Oxidation (M)	2184.97461	729.33215	729.33029	+3	114.36
	GGLDFTKDDENVNSQPFMR	2168.97969	724.00051	723.99864	+3	108.15
	VALEACVQAR	1115.57571	558.79513	558.79446	+2	95.02
	TFQGPPHGIQVER	1464.74738	733.38096	733.38006	+2	93.94
	TFQGPPHGIQVER	1464.74738	489.2564	489.2558	+3	93.94
	DLAAEGNTIIR	1171.61967	1172.62695	1172.61884	+1	91.18
	DLAAEGNTIIR	1171.61967	586.81711	586.81306	+2	91.18
	FLFCAEAIYK	1260.62126	631.31791	631.31671	+2	90.68
	MSGGDHIHSGTVVGK + Oxidation (M)	1496.70421	749.35938	749.3597	+2	88.18
	MSGGDHIHSGTVVGK + Oxidation (M)	1496.70421	499.90868	499.90889	+3	88.18
	DTDILAAFR	1020.524	511.26928	511.26797	+2	86.05
	DDENVNSQPFMR	1450.61469	726.31462	726.31387	+2	85.8
	DITLGFVDLLR	1260.70779	631.36117	631.35723	+2	80.3
	GHYLNATAGTCEEMFKR + Oxidation (M)	1999.88802	667.63661	667.62663	+3	76.31
	AMHAVIDR	911.46471	456.73963	456.73969	+2	73.93
	AMHAVIDR	911.46471	304.82884	304.82889	+3	73.93
	LTYYTPEYETK	1406.66054	704.33755	704.33609	+2	73.79
	GGLDFTK	736.37557	369.19506	369.19334	+2	72.3
	YGRPLLGCTIKPK	1501.84389	751.92922	751.92756	+2	69.13
	YGRPLLGCTIKPK	1501.84389	501.62191	501.6208	+3	69.13
	YGRPLLGCTIKPK	1501.84389	376.46825	376.46742	+4	69.13
	AMHAVIDR + Oxidation (M)	927.45963	464.73709	464.73684	+2	63.84
	AMHAVIDR + Oxidation (M)	927.45963	310.16048	310.16032	+3	63.84
	IPVAYVK	788.47961	395.24708	395.24732	+2	62.01
	DDYIEKDR	1052.47743	527.24599	527.24348	+2	61.38
	DDENVNSQPFMR + Oxidation (M)	1466.6096	734.31208	734.31267	+2	57.36
	SQAETGEIK	961.47162	481.74309	481.74201	+2	57.05
	LEDLRIPVAYVK	1414.81838	472.6134	472.61308	+3	49.21
	RAIFAR	732.43947	367.22701	367.22538	+2	46.42
gi|335060178	ribulose-1,5-bisphosphate carboxylase/oxygenase large subunit, partial (chloroplast)	Scrophularia californica		51737.97	1870.0	23	37.45
	EIKFEFAAMDTLDK	1656.80689	829.41072	829.41098	+2	125.24
	EIKFEFAAMDTLDK	1656.80689	553.27624	553.27641	+3	125.24
	NEGRDLAAEGNTIIR	1627.82776	814.92116	814.91855	+2	114.43
	NEGRDLAAEGNTIIR	1627.82776	543.61653	543.61479	+3	114.43
	GGLDFTKDDENVNSQPFMR + Oxidation (M)	2184.97461	1093.49458	1093.4918	+2	114.36
	GGLDFTKDDENVNSQPFMR + Oxidation (M)	2184.97461	729.33215	729.33029	+3	114.36
	GGLDFTKDDENVNSQPFMR	2168.97969	724.00051	723.99864	+3	108.15
	WSPELAAACEVWK	1545.72858	773.87156	773.87109	+2	107.47
	FEFAAMDTLDK	1286.58528	644.29992	644.30075	+2	105.85
	VALEACVQAR	1115.57571	558.79513	558.79446	+2	95.02
	TFQGPPHGIQVER	1464.74738	733.38096	733.38006	+2	93.94
	TFQGPPHGIQVER	1464.74738	489.2564	489.2558	+3	93.94
	DLAAEGNTIIR	1171.61967	1172.62695	1172.61884	+1	91.18
	DLAAEGNTIIR	1171.61967	586.81711	586.81306	+2	91.18
	FLFCAEAIYK	1260.62126	631.31791	631.31671	+2	90.68
	MSGGDHIHSGTVVGK + Oxidation (M)	1496.70421	749.35938	749.3597	+2	88.18
	MSGGDHIHSGTVVGK + Oxidation (M)	1496.70421	499.90868	499.90889	+3	88.18
	FEFAAMDTLDK + Oxidation (M)	1302.5802	652.29738	652.29694	+2	86.23
	DTDILAAFR	1020.524	511.26928	511.26797	+2	86.05
	DDENVNSQPFMR	1450.61469	726.31462	726.31387	+2	85.8
	DITLGFVDLLR	1260.70779	631.36117	631.35723	+2	80.3
	AMHAVIDR	911.46471	456.73963	456.73969	+2	73.93
	AMHAVIDR	911.46471	304.82884	304.82889	+3	73.93
	LTYYTPEYETK	1406.66054	704.33755	704.33609	+2	73.79
	GGLDFTK	736.37557	369.19506	369.19334	+2	72.3
	YGRPLLGCTIKPK	1501.84389	751.92922	751.92756	+2	69.13
	YGRPLLGCTIKPK	1501.84389	501.62191	501.6208	+3	69.13
	YGRPLLGCTIKPK	1501.84389	376.46825	376.46742	+4	69.13
	AMHAVIDR + Oxidation (M)	927.45963	464.73709	464.73684	+2	63.84
	AMHAVIDR + Oxidation (M)	927.45963	310.16048	310.16032	+3	63.84
	IPVAYVK	788.47961	395.24708	395.24732	+2	62.01
	DDENVNSQPFMR + Oxidation (M)	1466.6096	734.31208	734.31267	+2	57.36
	LEDLRIPVAYVK	1414.81838	472.6134	472.61308	+3	49.21
gi|566573392	lipoamide dehydrogenase	Trifolium repens		60898.63	471.0	6	11.09
	DIIIATGSVPFVPR	1483.83987	742.92721	742.92756	+2	105.37
	QAVADHANNLASK	1337.66875	669.84165	669.84201	+2	97.85
	ALAENEGEGLAK	1200.59859	601.30657	601.30664	+2	89.42
	TVITSDHALK	1083.59242	362.20475	362.20334	+3	62.59
	VLINPR	710.44389	356.22922	356.22783	+2	58.07
	GFVPVDER	917.46069	459.73762	459.73725	+2	57.22
gi|702237777	PREDICTED: dihydrolipoyl dehydrogenase 2, chloroplastic-like	Eucalyptus grandis		60947.92	426.0	6	10.73
	GLGLENINVETQR	1441.75249	721.88352	721.88365	+2	98.22
	ALAENEGEGLAK	1200.59859	601.30657	601.30664	+2	89.42
	TVITSDHALK	1083.59242	362.20475	362.20334	+3	62.59
	DGKPVMIELIDAK	1427.76938	714.89197	714.89271	+2	61.37
	VLINPR	710.44389	356.22922	356.22783	+2	58.07
	GFVPVDER	917.46069	459.73762	459.73725	+2	57.22
gi|15223186	glutamate--glyoxylate aminotransferase 2	Arabidopsis thaliana		53980.22	241.0	3	7.28
	LLEATGISTVPGSGFGQK	1760.93088	881.47272	881.47269	+2	132.75
	EVAEFIER	991.49744	496.75599	496.75538	+2	61.34
	VPDVFYCLK	1139.56853	570.79154	570.79079	+2	46.49
gi|390132088	ADP-glucose pyrophosphorylase large subunit 4	Ipomoea batatas		58304.05	240.0	3	5.9
	SFFEANLALTEHPPR	1727.8631	864.93883	864.93842	+2	110.55
	TSEGFYIR	971.47124	486.74289	486.74227	+2	67.47
	SGVTVILK	815.51166	408.76311	408.76364	+2	61.49
gi|567140072	hypothetical protein EUTSA_v10004203mg	Eutrema salsugineum		51930.25	189.0	2	6.43
	VVSIVSGALNDAAAK	1413.78273	707.89864	707.89964	+2	104.34
	ELVSCSNCTDYQSR	1717.70358	859.85907	859.85826	+2	84.91
gi|470133149	PREDICTED: serine--tRNA ligase-like	Fragaria vesca subsp. vesca		51612.19	138.0	2	4.92
	ELVSCSNCTDYQSR	1717.70358	859.85907	859.85826	+2	84.91
	GGNPEIIR	854.461	428.23778	428.23795	+2	52.92
gi|11263	ATPase subunit	Beta vulgaris subsp. vulgaris		55305.75	136.0	2	3.95
	VVSVGDGIAR	971.54001	486.77728	486.77747	+2	77.68
	AVDSLVPIGR	1025.58695	513.80075	513.8	+2	58.82

## Sheet: spot 4
Supplementary Table 1. MS/MS identification data for differentially abundant proteins of Callitriche cophocarpa treated with 1 mM chromate
Data for spot no. 4. Protein identfications were validated with at least two peptides matched. Note: for the sake of clarity of the data, due to the numerous same-set identifications (proteins matching the same set of peptides) of RuBisCO large chain identifiers from various plant species, only a single identifier has been provided for spot 4.
NCBI ID	Protein identity	Organism		Protein mass	Protein score	Number of peptides matched	Sequence coverage
	Peptide sequence	Peptide mass	Theoretical m/z	Experimental m/z	Charge	Score
gi|1198277106	ribulose 1,5-bisphosphate carboxylase large chain	Antirrhinum majus		50167.16	368.0	5	13.02
	VALEACVQAR	1115.5726	586.81711	586.81651	+2	58.22
	VALEACVQAR	1115.5736	558.79513	558.79626	+2	51.62
	VALEACVQAR	1115.5755	499.90868	499.90843	+3	78.53
	VALEACVQAR	1115.5760	556.81121	556.81691	+2	66.43
	VALEACVQAR	1115.5780	489.91367	489.91245	+3	84.67
	VALEACVQAR	1115.5780	558.67821	558.67892	+2	80.71
	DLAAEGNTIIR	1171.6185	581.82321	581.82876	+3	85.32
	FLFCAEAIYK	1260.6235	539.91565	539.91448	+2	79.98
	TFQGPPHGIQVER	1464.7453	659.82653	659.83561	+2	67.21
	MSGGDHIHSGTVVGK	1496.7035	749.31128	749.31346	+2	54.84
gi|595974035	hypothetical protein PRUPE_ppa008516mg	Prunus persica		35897.59	369.0	3	11.89
	KCPGVVSCADILALVAR	1827.96991	914.99223	914.99112	+2	151.8
	KCPGVVSCADILALVAR	1827.96991	610.33058	610.32984	+3	151.8
	CPGVVSCADILALVAR	1699.87495	850.94475	850.9453	+2	129.6
	DLVVLSGGHTIGTSHCDSFSSR	2331.0914	1166.55298	1166.5681	+2	103.0
	DLVVLSGGHTIGTSHCDSFSSR	2331.0914	778.03774	778.04783	+3	103.0
gi|743842187	PREDICTED: peroxidase 56-like	Populus euphratica		40713.32	336.0	3	8.1
	KCPGVVSCADILALVAR	1827.96991	914.99223	914.99112	+2	151.8
	KCPGVVSCADILALVAR	1827.96991	610.33058	610.32984	+3	151.8
	CPGVVSCADILALVAR	1699.87495	850.94475	850.9453	+2	129.6
	TFDEDYYTIVAK	1463.68202	732.84829	732.84729	+2	75.04
gi|604305707	hypothetical protein MIMGU_mgv1a021569mg	Erythranthe guttata		33322.84	309.0	3	8.88
	KCPGVVSCADILALVAR	1827.96991	914.99223	914.99112	+2	151.8
	KCPGVVSCADILALVAR	1827.96991	610.33058	610.32984	+3	151.8
	CPGVVSCADILALVAR	1699.87495	850.94475	850.9453	+2	129.6
	TCPSVEAIVK	1102.56924	552.2919	552.29012	+2	60.82
gi|7407805	ribulose 1,5-bisphosphate carboxylase	Callitriche brutia		50167.16	219.0	3	8.02
	DLAAEGNTIIR	1171.61967	586.81711	586.81651	+2	85.22
	VALEACVQAR	1115.57571	558.79513	558.79626	+2	83.62
	MSGGDHIHSGTVVGK + Oxidation (M)	1496.70421	499.90868	499.90843	+3	53.53
gi|120659	Glyceraldehyde-3-phosphate dehydrogenase A, chloroplastic	Sinapis alba		25315.07	153.0	3	14.16
	TFAEEVNAAFR	1253.60403	627.80929	627.80964	+2	90.98
	AAALNIVPTSTGAAK	1383.77216	692.89335	692.89332	+2	82.56
	LLDASHR	810.43478	406.22467	406.22487	+2	70.45
gi|255575381	fructose-bisphosphate aldolase, putative	Ricinus communis		38898.21	109.0	2	7.26
	GILAADESTGTIGK	1331.69325	666.8539	666.85366	+2	97.29
	VAPEVVAEYTVR	1331.70851	666.86153	666.86072	+2	47.51
gi|573972345	rubber elongation factor	Hevea brasiliensis		14702.67	95.0	2	19.57
	SGPLQPGVDIIEGPVK	1604.87738	803.44597	803.4468	+2	71.93
	SLASSLPGQTK	1087.58733	544.80094	544.79975	+2	63.67
gi|132270	Rubber elongation factor protein	Hevea brasiliensis		14712.69	95.0	2	19.57
	SGPLQPGVDIIEGPVK	1604.87738	803.44597	803.4468	+2	71.93
	SLASSLPGQTK	1087.58733	544.80094	544.79975	+2	63.67
gi|54043095	glycolate oxidase	Brassica napus		40442.19	89.0	2	5.45
	VPVFLDGGVR	1057.59206	529.8033	529.80245	+2	75.75
	AIALTVDTPR	1055.5975	528.80603	528.80403	+2	57.59

## Sheet: spot 5
Supplementary Table 1. MS/MS identification data for differentially abundant proteins of Callitriche cophocarpa treated with 1 mM chromate
Data for spot no. 5. Protein identfications were validated with at least two peptides matched.
NCBI ID	Protein identity	Organism		Protein mass	Protein score	Number of peptides matched	Sequence coverage
	Peptide sequence	Peptide mass	Theoretical m/z	Experimental m/z	Charge	Score
gi|332205751	pollen allergen Sec c 5	Secale cereale		29760.13	276.0	7	30.82
	YAVFQAALSK	1096.59167	549.30311	549.30227	+2	98.66
	LAYDSAEGATPETK	1451.67798	726.84627	726.84694	+2	97.48
	VVDQIDAAYR	1148.58258	575.29857	575.29803	+2	74.29
	VISGAFEVHAVKPASEEVK	1996.06293	666.36159	666.36023	+3	71.14
	VISGAFEVHAVKPASEEVK	1996.06293	500.02301	500.02199	+4	71.14
	YDTYVASLTESLR	1516.74092	759.37774	759.37668	+2	67.4
	TAATAANAAPTNDK	1315.63678	658.82567	658.82641	+2	53.16
	LSTSLESSYK	1113.55534	557.78495	557.78235	+2	45.32
gi|1808987	pollen allergen precursor	Hordeum vulgare		33241.15	223.0	4	15.65
	VISGTLEVHSVKPAAEEVK	1992.08914	665.03699	665.0377	+3	98.53
	VISGTLEVHSVKPAAEEVK	1992.08914	499.02956	499.03009	+4	98.53
	FIPALEAAVK	1057.61716	529.81585	529.81477	+2	79.99
	AIDQVDAAFR	1104.55637	553.28546	553.28417	+2	73.19
	FTVFQTALSK	1140.61792	571.31624	571.31655	+2	72.92
gi|40644796	putative major allergen Phl p 5	Triticum aestivum		23991.18	160.0	2	14.29
	AAVAAAAVVPGPDK	1235.68738	618.85097	618.852	+2	84.15
	IIAGTLEIHGVKPATEEVK	2004.12552	669.04912	669.049	+3	83.88
	IIAGTLEIHGVKPATEEVK	2004.12552	502.03866	502.03857	+4	83.88
gi|365769201	group 5/9 grass pollen allergen R8-5, partial	Secale cereale x Triticum turgidum subsp. durum		24910.63	159.0	5	18.93
	FIPALEAAVK	1057.61716	529.81585	529.81477	+2	79.99
	AIDQVDAAFR	1104.55637	553.28546	553.28417	+2	73.19
	FTVFQTALSK	1140.61792	571.31624	571.31655	+2	72.92
	AAVAAAAGVPAADK	1181.64041	591.82748	591.8274	+2	59.6
	AAVAAAAGVPAADKYK	1472.79869	491.94017	491.93985	+3	52.36
gi|7525037	NADH dehydrogenase subunit K	Arabidopsis thaliana		25635.09	138.0	4	13.33
	QADLILTAGTVTMK	1460.79086	731.40271	731.40322	+2	120.19
	LYEQMPEPK + Oxidation (M)	1149.53758	575.77607	575.77618	+2	64.07
	MAPSLVR	772.42653	387.22054	387.21904	+2	48.25
	MAPSLVR + Oxidation (M)	788.42145	395.218	395.21809	+2	45.76
gi|326529623	predicted protein	Hordeum vulgare subsp. vulgare		42027.44	131.0	3	7.53
	AAVAAAAVVPGPDK	1235.68738	618.85097	618.852	+2	84.15
	FVPALESGVK	1045.5808	523.79767	523.79664	+2	78.38
	GPIPAGEMK	898.45822	450.23639	450.23698	+2	50.37
gi|968996	glyceraldehyde-3-phosphate dehydrogenase	Oryza sativa		36640.86	125.0	2	7.42
	VPTVDVSVVDLTVR	1497.8403	749.92743	749.92811	+2	92.68
	AGIALNDNFVK	1160.61896	581.31676	581.31544	+2	78.44
gi|44894802	expansin EXPB4	Triticum aestivum		29464.61	107.0	2	7.78
	FLQGDGDVVGVDIK	1460.75114	731.38285	731.38309	+2	103.09
	VNFHVEK	871.4552	436.73488	436.73563	+2	45.38
gi|12582	light harvesting chlorophyll a/b binding protein	Hedera helix		20758.51	104.0	2	8.29
	ELEVIHSR	981.52432	491.76944	491.76911	+2	82.52
	ELEVIHSR	981.52432	328.18205	328.18183	+3	82.52
	FGEAVWFK	982.49126	492.2529	492.25225	+2	63.28
gi|224035665	unknown	Zea mays		27430.02	102.0	2	6.77
	TVTNDELR	946.47197	474.24326	474.24272	+2	77.27
	KLYVGNIPR	1058.62364	530.3191	530.31831	+2	71.0
gi|525291	ATP synthase beta subunit	Triticum aestivum		59325.94	99.0	2	4.7
	VLNTGSPITVPVGR	1408.80383	705.40919	705.40901	+2	83.38
	IINVIGEPIDHK	1346.75578	449.92587	449.92585	+3	53.89
gi|19611	histone H3 (AA 1-123)	Medicago sativa		13914.76	91.0	2	11.38
	EIAQDFK	849.42322	425.71889	425.71947	+2	47.86
	STELLIR	830.48615	416.25035	416.25089	+2	43.15
gi|295885	actin	Oryza sativa Indica Group		42167.95	87.0	3	8.75
	GYSFTTTAER	1131.51965	566.7671	566.76676	+2	62.97
	VVAPPER	766.43373	384.22414	384.22269	+2	59.66
	SYELPDGQVITIGAER	1746.87882	874.44668	874.44592	+2	54.14
gi|643732765	hypothetical protein JCGZ_04908	Jatropha curcas		27956.7	84.0	3	7.06
	IVEEHGAVEK	1109.57167	555.79311	555.79292	+2	74.34
	KIVEEHGAVEK	1237.66663	413.56282	413.56357	+3	49.34
	FAFVTMK	842.43605	422.2253	422.22587	+2	44.27
gi|14719362	actin	Dunaliella salina		42037.9	78.0	3	7.39
	GYSFTTTAER	1131.51965	566.7671	566.76676	+2	62.97
	VVAPPER	766.43373	384.22414	384.22269	+2	59.66
	EITALAPSAMK + Oxidation (M)	1146.59543	574.30499	574.30639	+2	43.27
gi|22607	14-3-3 protein homologue	Hordeum vulgare subsp. vulgare		29360.73	77.0	3	9.96
	EAAENTLVAYK	1207.60843	604.81149	604.81101	+2	60.6
	IISSIEQK	916.52292	459.26874	459.26855	+2	59.35
	LAEQAER	815.4137	408.71412	408.71512	+2	46.52
gi|460408064	PREDICTED: vacuolar protein-sorting-associated protein 37 homolog 1	Solanum lycopersicum		26553.77	71.0	2	6.87
	ALTHLAAK	823.49156	412.75306	412.75322	+2	66.83
	NETLQLAR	943.50867	472.76161	472.76065	+2	46.31
